# Supplementary material for: Screening Maize Germplasm for Resistance to Fall Armyworm (Spodoptera frugiperda) and Its Association with Genomic SNP Variation
Source: Genes (Basel). 2026 Apr 29;17(5):526. doi: 10.3390/genes17050526 (PMC13205618; doi:10.3390/genes17050526)
Supplement: Supplementary file 1 [file genes-17-00526-s001.zip]

Archive with 1 entries (1 files):
- genes-4247874-supplementary.pdf
